# Supplementary material for: Associations between Maternal Risk Factors and Intrinsic Placental and Fetal Brain Functional Properties in Congenital Heart Disease
Source: Int J Mol Sci. 2022 Dec 2;23(23):15178. doi: 10.3390/ijms232315178 (PMC9738149; doi:10.3390/ijms232315178)
Supplement: Supplementary file 1 [file ijms-23-15178-s001.zip]

Archive with 1 entries (1 files):
- ijms-1928484-supplementary.pdf
